# Supplementary material for: Remote cognitive assessment in severe mental illness: a scoping review
Source: Schizophrenia (Heidelb). 2022 Mar 5;8(1):14. doi: 10.1038/s41537-022-00219-x (PMC8897553; doi:10.1038/s41537-022-00219-x)
Supplement: Supplementary file 2 — Dataset 1 [file 41537_2022_219_MOESM2_ESM.xlsx]

## Sheet: Table B.1
SELECTED ARTICLE	PSYCHIATRIC GROUP(S)	N	MEAN AGE RANGE	SEX RATIO (M:F)	CONTROL GROUP	N	MEAN AGE RANGE	SEX RATIO (M:F)	SETTING	PRESENCE	TITLE	COUNTRY	LANGUAGE(S)	PLATFORM	SOFTWARE BATTERY	MEASURE	PRIMARY DOMAIN	RELIABILITY	SENSITIVITY/SPECIFICITY	CONSTRUCT VALIDITY	CRITERION VALIDITY	MEASURE TYPE	DURATION (MINS)	ALTERNATE FORMS	LICENSE	COMPARISON MEASURE(S)	OTHER MEASURE(S)	SEX-RELATED FINDINGS
Atkins et al. (2017)	Schizophrenia	48	35-49	1 : 0.92	Non-Clinical	50	35-49	1 : 1	In-lab	In-person monitoring	Trained Rater	United States	English*	Tablet	Brief Assessment of Cognition	Verbal memory	VM		d=0.97	r=0.78		Task	7	7	Proprietary	Traditional Brief Assessment of Cognition	Functioning	Groups matched on sex; Pen-and-paper battery scored with sex-corrected norms.
																Digit sequencing	WM		d=0.87	r=0.80		Task	5	0
																Verbal fluency	VF		d=1.16	r=0.93		Task	5	0
																Symbol coding	SP		d=0.91	r=0.72		Task	3	8
																Token motor task	SP		d=0.93	r=0.43		Task	3	0
																Tower of London	REAS&EF		d=0.63	r=0.61		Task	7	8
																Composite Score			d=1.34	r=0.77
																Modified Composite Score			d=1.23	r=0.89	r = 0.61
Bernardo-Ramos et al. (2012)	Schizophrenia	30	50+	1 : 0.36	None				Remote	Remote monitoring	Trained Rater	Spain	Spanish	Videoconference	Screen for Cognitive Impairment in Psychiatry	Word learning	VM			r=0.48 - 0.80		Task	10-15	2	Open Source	Traditional SCIP-S
																Repetition of consonants	WM			r=0.48 - 0.80		Task
																Verbal fluency	VF			r=0.48 - 0.80		Task
																Delayed learning	VM			r=0.48 - 0.80		Task
																Visuomotor tracking	SP			r=0.48 - 0.80		Task
																Composite Score		α = 0.68		r=0.48 - 0.80
Biagianti et al. (2019)	Psychosis NOS (n = 2) Schizoaffective (n = 16) Schizophreniform (n = 4) Schizophrenia (n = 82)	104	18-34	1 : 0.59	Non-Clinical	283	18-34	1 : 0.83	In-lab	None	Trained Rater	United States	English*	Web browser	Online Neurocognitive Assessments	Sound sweeps	SP		AUROC=0.70	ρ=0.54	ρ = 0.26 - 0.42	Task	3-4		Proprietary	MATRICS Consensus Cognitive Battery	Functioning	MATRICS Consensus Cognitive Battery t-scores adjusted for sex; ROC curves adjusted for sex; Unspecified trend-level sex-related differences on some Online Neurocognitive Assessments.
																Visual sweeps	SP		AUROC=0.77	ρ=0.54	ns	Task	3-4
																Sustained auditory attention	ATT		AUROC=0.68	ρ=0.57		Task	3-4
																Sustained visual attention	ATT		AUROC=0.75	ρ=0.57		Task	3-4
																Auditory task switcher	REAS&EF		AUROC=0.75	ρ=0.40	ρ = 0.26 - 0.42	Task	3-4
																Visual task switcher	REAS&EF		AUROC=0.68	ρ=0.40		Task	3-4
																Auditory associates	VM		AUROC=0.70	ρ=0.42	ρ = 0.26 - 0.42	Task	3-4
																Visual associates	VisM		AUROC=0.70	ρ=0.42	ns	Task	3-4
																Voice choice	SC		AUROC=0.59	ρ=0.13		Task	3-4
																Emotion motion	SC		AUROC=0.54	ρ=0.13		Task	3-4
																Partial Composite Score			AUROC=0.78	ρ=0.73
Biagianti et al. (2016)	Bipolar with psychosis (n = 3) Schizoaffective (n = 15) Schizophrenia (n = 9)	27	18-34	1 : 0.59	None				Remote	None		United States	English*	Tablet	BrainHQ-Research	Prosody Identification Task	SC					Task			Proprietary
																Bell-Lysaker Emotion Recognition Test	SC					Task
Depp et al. (2021)	Bipolar with psychois (n = 15) Depression with psychosis (n = 2) Schizoaffective (n = 35) Schizophrenia (n = 34)	86	19-65	1 : 1.21	None				Remote	Remote monitoring	Research Staff	United States	English	Smartphone	Unspecified Web-based Smartphone Capable Application	Mobile Face Emotion Task	SC	accuracy: MSSD = 5.22 (SD = 3.12)		accuracy: 0.454 (ER-40), 0.592 (BLERT); completion time: ns (ER-40), -0.327 (BLERT)	accuracy: -0.537 (PANSS positive), -0.29 (EMA voices), -0.13 (EMA mistrustfullness), -0.14 (EMA sadness); completion time: 0.213 (PANSS positive)	Task	1	10	Unknown	Bell Lysaker Emotion Recognition Task; Penn Emotion Recognition Task	Premorbid IQ, Cognition, Symptoms, Ecological Momentary Assessments
Domen et al. (2019)	Depressive disorder (n = 15) OCD (n = 36) Schizophrenia/Schizoaffective (n = 36)	87	18-34	1 : 0.98	None				In-lab	In-person monitoring	Trained Rater	Netherlands	Dutch*	Web browser Tablet	My Cognition Quotient	Simple Reaction Time	SP	latency: α = 0.86, errors: α = 0.37		latency: r = 0.60, errors: r = 0.22	latency: r = 0.22 (age), r = -0.22 (premorbid IQ), errors: r = 0.23 (age)	Task	30		Proprietary	Cambridge Neuropsychological Test Automated Battery	Premorbid IQ
																Choice Reaction Time	ATT	latency: α = 0.86, errors: α = 0.37		latency: r = 0.60, errors: r = 0.22	latency: r = 0.22 (age), r = -0.22 (premorbid IQ), errors: r = 0.23 (age)	Task
																Go no-go reaction time	REAS&EF	latency: α = 0.86		latency: r = 0.60	latency: r = 0.22 (age), r = -0.22 (premorbid IQ)	Task
																Verbal memory recognition	VM	latency: α = 0.73, errors: α = 0.78		latency: r = 0.37, errors: r = 0.23		Task
																Visual memory recognition	VisM	latency: α = 0.73, errors: α = 0.78		latency: r = 0.37, errors: r = 0.23		Task
																N-back 1	WM	errors: α = 0.69		errors: r = 0.28	errors: r = 0.39 (age), r = -0.25 (premorbid IQ)	Task
																N-back 2	WM	latency: α = 0.73		latency: r = 0.37		Task
																Coding	SP	latency: α = 0.69		latency: r = 0.28	latency: r = 0.39 (age), r = -0.25 (premorbid IQ)	Task
																Trail-Making test A	SP	latency: α = 0.69		latency: r = 0.28	latency: r = 0.39 (age), r = -0.25 (premorbid IQ)	Task
																Trail-Making test B	REAS&EF	latency: α = 0.69		latency: r = 0.28	latency: r = 0.39 (age), r = -0.25 (premorbid IQ)	Task
																Composite Score		α = 0.79		r = 0.65
																Modified Composite Score		α = 0.76
Dupuy et al. (2018)	Schizophrenia	22	18-34	1 : 0.38	Non-Clinical	27	18-34	1 : 0.69	Both	In-person instructions	Research Assistant	France	French*	Smartphone	Unspecified Android Application	Stroop color-word interference	REAS&EF		p < .001	r = 0.43		Task	5		Proprietary
																Letter-word generation	VF		p < 0.5	r = 0.89		Task				Traditional Stroop
Eraydin et al. (2019)	Depression	7344	50+	1 : 3.66	None				Remote	None		United Kingdom	English*	Web browser	Cambridge Brain Sciences	Verbal reasoning test	REAS&EF					Task			Proprietary			Negative association between performance and sex (female) on self-ordered search test and digital span task.
																Digit span task	WM					Task
																Paired associate learning task	VisM					Task
																Self‐ordered search test	WM					Task
Hays et al. (2020)	Schizophrenia	42	35-49	1 : 0.83	Non-Clinical	38	18-34	1 : 0.9	Remote	None		United States	English*	Smartphone	mindLAMP	Jewels trail A	SP		p < 0.01			Task			Open Source
																Jewels trail B	REAS&EF		p < 0.01			Task
Holmlund et al. (2020)	Bipolar disorder (n = 1) Major depressive disorder (n = 8) Schizophrenia (n = 16)	25	35-49	1 : 1.08	Non-Clinical	79	18-34	1 : 1.63	In-lab			United States	English*	Smart device	Unspecified iOS software	Text recall	VM	r = 0.83	Common word types: d = 1.5, semantic distance: d = -1.2, predicted scores: d = 1.4	semantic distance: -0.81, predicted scores: 0.82		Task		10	Unknown
Hung et al. (2016)	Depression	54	35-49	1 : 1.70	None				Remote	None		Taiwan	Mandarin Chinese*	Smartphone	iHOPE	Stroop	REAS&EF					Task			Proprietary		Symptoms	No sex-related difference on attrition rates.
																Trail-making test A	SP					Task
																Trail-making test B	REAS&EF					Task
																Composite Score					time: ns (depression); errors: ns (depression)
Kuhn et al. (2018)	Depression Dysthymia	21	35-49	1 : 1.10	Clinical	29	35-49	1 : 6.25	Remote	None		Germany	German*	Web browser	Inquisit	Corsi block tapping task	WM					Task			Open Source
																Digit symbol substitution task	SP					Task
																Manikin test of spatial orientation and transformation	ATT					Task
																Spatial reasoning task	REAS&EF					Task
																Trail-making test A	SP					Task
																Trail-making test B	REAS&EF					Task
Liu et al. (2019)	Schizophrenia	18	18-34	1 : 0.50	Non-Clinical	17	18-34	1 : 0.55	Remote	None		United States	English*	Smartphone	mindLAMP	Jewel trail-making test A	SP		p = 0.067			Task			Open Source
																Jewel trail-making test B	REAS&EF		p - 0.008			Task
Ludtke et al. (2017)	Schizoaffective (n = 1) Schizophrenia (n = 34)	35	35-49	1 : 1.19	None				Remote	None		Germany	German*	Web browser	Questback Unipark Survey Software	Jumping to Conclusions (scenario task)	CB				b = 0.113 (paranoia)	Task	5		Unknown		Symptoms
Metel et al. (2020)	Anxiety (n = 199) Bipolar (n = 14) Depression (n = 290) Eating disorder (n = 50) OCD (n = 35) Personality disorder (n = 57) Substance dependence (n = 24)	396	18-34		Non-Clinical	2218	18-34		Remote	None		Poland	Polish*	Web browser	Unspecified software	Davos Assessment of Cognitive Biases	CB	α = 0.80	p < .001		r = 0.46 (psychotic experiences), r = 0.46 (depression)	Scale	20-30		Open Source		Symptoms	Significantly higher DACOBS scores for females.
Miegel et al. (2019)	OCD	130	35-49	1 : 2.17	Mixed	305	35-49	1 : 2.61	Remote	None		Germany	German	Web browser	Questback Unipark Survey Software	Beliefs Questionnaire	CB	α =0.78		r = 0.75		Scale			Open Source			Unspecified sex-related differences on Beliefs Questionnaire total score and 'Exaggerated Standards/Perfectionism' subscale.
																Obsessive Beliefs Questionnaire	CB					Scale
Moritz and Jelinek (2009)	OCD	53	18-34	1 : 1.86	Mixed	63	18-34	1 : 1.38	Remote	None		Germany	German	Web browser	OPST Software	Unrealistic optimism bias	CB		p < 0.05		p < 0.05 (OCD symptoms, depression)	Scale			Open Source		Symptoms
Moritz et al. (2012)	Schizophrenia	36	35-49	1 : 1	Non-Clinical	40	35-49	1 : 0.48	Remote	None		Germany	German	Web browser	Questback Unipark Survey Software	Truth effect	CB				r = 0.39 (positive symptoms)	Scale			Unknown		Symptoms
Moritz et al. (2013)	Bipolar with psychosis (n = 3) Schizophrenia-spectrum ( n = 66)	69	35-49	1 : 1.09	Clinical	26	35-49	1 : 1.89	Remote	None		Germany	German*	Web browser	Questback Unipark Survey Software	Effect of Antipsychotic Medication on Emotion and Cognition	CB		p < 0.05 (1 item)			Scale			Open Source
Moritz et al. (2015)	Schizophrenia	70	35-49	1 : 1.59	None				Remote	None		Germany	German	Web browser	Questback Unipark Survey Software	Jumping to Conclusions (fish task)	CB	r = 0.57-0.72				Task		2	Unknown
Moritz et al. (2015)	Schizoaffective	60	35-49	1 : 1.61	Clinical	30	35-49	1 : 2	Remote	None		Germany	German	Web browser	Questback Unipark Survey Software	Jumping to Conclusions (fish task)	CB					Task		3	Unknown
																Modified Auditory Verbal Learning and Memory	VM					Task		3
Moritz et al. (2018)	OCD	50	35-49	1 : 3.55	None				Remote	None		Germany	German	Web browser	Questback Unipark Survey Software	Go/No Go Task	REAS&EF					Task					Symptoms, Stigma
																Auditory Verbal Learning and Memory	VM					Task			Unknown
																Subjective Scale to Investigate Cognition in Schizophrenia	SUBJ				r = -0.46 (symptoms), r = -0.49 (stigma)	Scale			Unknown
Moritz et al. (2020)	Schizophrenia	101	35-49	1 : 1.40	Non-Clinical	101	35-49	1 : 1.40	Remote	None		Germany	German	Web browser	WiSo-Panel	Jumping to Conclusions (box task)	CB	moderate	d = 0.83		r = -0.21 (positive symptoms)	Task			Unknown		Symptoms
Parrish et al. (2020)	Schizophrenia spectrum (n = 98) Bipolar (n = 70)	168	18-65	1 : 1.33	None				Remote	None	Study examiner	United States	English	Smartphone	NeuroUX	Mobile Variable Difficulty List Memory Test	VM			ρ=0.42-0.49 (HVLT), ρ = |0.22-0.40| (cognition)	ρ = -0.16-(-0.20) (symptoms), ρ = 0.36 (education), ρ = 0.41 (functioning)	Task		15	Proprietary	Hopkins Verbal Learning Test, MATRICS Consensus Cognitive Battery	Symptoms, Functioning
Pop-Jordanova et al. (2018)	Anxiety (n = 20) Depression (n = 35) Psychosis (n = 15) Epilepsy (n = 35)† ADHD (n = 30)†	135	18-34		Non-Clinical	50	50+		Remote	None		Republic of Macedonia	Macedonian*	Smartphone	NeuroGame	Reaction Time	SP		tries: t = 2.82; hits: t = 2.36; misses: t = 2.18			Task	3-4		Unknown			No sex-related associations found.
Preiss et al. (2013)	Bipolar Depression	31	35-49	1 : 1.58	None				Remote	None		Czech Republic	Czech English	Web browser	CogniFit	Working memory	WM					Task			Proprietary
																Shifting	REAS&EF					Task
																Inhibition	REAS&EF					Task
																Visuomotor Vigilance	ATT					Task
																Divided Attention	ATT					Task
																Auditory Memory Span	WM					Task
																Composite Score	REAS&EF					Task
Rebchuk et al. (2020)	Psychosis	39	35-49	1 : 0.26	Non-Clinical	77	35-49	1 : 1.03	Both	None		Canada	English*	Tablet	NIH Toolbox Cognition Battery abbreviated	Picture Vocabulary	IQ								Proprietary	NIH Toolbox Cognition Battery
																Oral Reading Recognition	IQ
																Composite Score (crystallized cognition)
																List Sorting Working Memory	WM
																Picture Sequence Memory	VisM
																Composite Score (fluid cognition)		ICC = 0.86		p = 0.94
																Total score		ICC = 0.95		p = 0.92
Schvetz et al. (under review)	Schizophrenia	26	35-49	1 : 0.24	Non-Clinical	34	18-34	1 : 0.70	In-lab	In-person instructions	Research Assistant	Canada	English	Smartphone	mindLAMP	Jewels Trails Tests A	SP		AUROC = 0.77	r = 0.57		Task			Open Source	Traditional Trail-Making Test
																Jewels Trails Tests B	REAS&EF		AUROC = 0.74	r = 0.58		Task
Siddi et al. (2020)	Schizophrenia (n = 11) Schizoaffective (n = 5) Schizophreniform (n = 4) Unspecified psychotic disorder (n = 15) Brief psychotic disorder (n = 1) Delusional disorder (n = 1) Affective disorders with psychotic symptoms (n = 8)	45	35-49	1 : 0.67	Non-Clinical	45	35-49	1 : 0.67	In-lab	None	Evaluator	Spain	Spanish	Tablet	Unspecified Software	Digital-Corsi block-tapping test	WM	α = 0.77	F = 9.59	r = 0.45-0.70	ns (attention deficit); modest (IQ)	Task			Proprietary	Traditional Corsi block-tapping test	Symptoms, IQ
Stain et al. (2011)	Depression with psychotic features (n = 1) Psychosis NOS (n = 3) Schizoaffective (n = 2) Schizophrenia (n = 5)	11	18-34	1 : 1.2	None				Remote	Remote monitoring	Neuropsychologist	Australia	English	Videoconference	None	Wechsler Test of Adult Reading	IQ			r = 0.93		Task	45-90		Proprietary	In-person neuropsychological assessments	Symptoms
																WMS-R Logical Memory	VM			r = 0.96		Task			Proprietary
																WAIS-III Digit Span	WM			r = 0.59 (ns)		Task			Proprietary
																Controlled Oral Word Association Test	VF			r = 0.81		Task			Proprietary
Sumner et al. (2017)	PTSD	11450	50+	0 : 11450	Non-Clinical	2579	50+	0 : 2579	Remote	None		United States	English*	Web browser	Cogstate Brief Battery	Detection task	ATT				b = 0.003 (PTSD symptoms; ns)	Task	15-20		Proprietary		Symptoms	Sample comprised of females only.
																Identification task	SP				b = 0.005 (PTSD symptoms)	Task
																Nback	WM				b = 0.002 (PTSD symptoms)	Task
																Visual learning	VisM				b = 0.009 (PTSD symptoms; ns)	Task
Note. ADHD = attention-deficit hyperactivity disorder; ATT = attention and vigilance; AUROC = area under the receiver operating characteristics curve; CB = cognitive bias; F = female; ICC = intraclass correlation; IQ = intelligence quotient; M = male; NOS = not otherwise specified; ns = non-significant; OCD = obsessive-compulsive disorder; PTSD = post-traumatic stress disorder; REAS & EF = Reason…
